# Supplementary material for: Climate Change and Biotic Interactions Will Change the Distributions of Ungulates on the Qinghai–Tibet Plateau
Source: Animals (Basel). 2026 Jan 8;16(2):183. doi: 10.3390/ani16020183 (PMC12838186; doi:10.3390/ani16020183)
Supplement: Supplementary file 1 [file animals-16-00183-s001.zip]

Archive with 1 entries (1 files):
- animals-4025495-supplementary.pdf
